# Supplementary material for: DGCR8 Acts as an Adaptor for the Exosome Complex to Degrade Double-Stranded Structured RNAs
Source: Mol Cell. 2015 Dec 17;60(6):873–85. doi: 10.1016/j.molcel.2015.11.011 (PMC4691244; doi:10.1016/j.molcel.2015.11.011)
Supplement: Table S1. Identification of Factors Interacting with DGCR8 and Drosha by Mass Spectrometry Analyses, Related to Figure 1 [file mmc2.xlsx]

## Sheet: Sheet1
Flag-DGCR8	Flag-Drosha	T7-DGCR8		Intersections
ACTB	ALMS1	AATF		All	F-DGCR8/T7-DGCR8 not Drosha	F-DGCR88/F-Drosha	T7D8/Fdrosha		FDGCR8 exclusive	T7DGCR8 exclusive	FDrosha exclusive	Group	Key
ALYREF	C14orf166	ABCF1		10	49	23	5		33	164	41	# Proteins	Microprocessor-associated
BRIX1	CCT2	ACOT9		DGCR8	ALYREF	CCT2	DDX41		ACTB	AATF	ALMS1		Exosome or Exosome-assoicated
C7orf50	CCT6A	ACSL4		DROSHA	BRIX1	CCT6A	HNRNPA1		CCT4	ABCF1	C14orf166		SnoRNP
CCT2	CSNK2A1	ADD1		IGF2BP3	C7orf50	DDX17	HNRNPA2B1		CLASP2	ACOT9	CSNK2A1		Baits (DGCR8 and Drosha)
CCT4	DDX17	ALYREF		NCL	CDC5L	DDX5	SYNCRIP		CLINT1	ACSL4	DDX3Y
CCT6A	DDX3Y	ATP1B3		SERBP1	CMSS1	DHX15	TUBB2B		DARS	ADD1	DSP
CDC5L	DDX41	BMS1		SNRPA	DDX21	DNAJA1			DDX20	ATP1B3	EIF3B
CLASP2	DDX5	BOP1		SRPK1	DHX30	DNAJB1			DHX9	BMS1	EIF3L
CLINT1	DGCR8	BRIX1		SRSF6	DIMT1	EFTUD2			EIF2S1	BOP1	ELAVL1
CMSS1	DHX15	C11orf98		YBX1	EBNA1BP2	FMR1			FBL	C11orf98	FLG2
DARS	DNAJA1	C7orf50		YBX3	EIF2S3	HNRNPU			GTF3C3	C8orf33	FUS
DDX17	DNAJB1	C8orf33			EIF6	HNRNPUL1			HIST1H2BK	C9orf114	GEMIN7
DDX20	DROSHA	C9orf114			EXOSC10	IRS4			HNRNPR	CCDC137	HNRNPD
DDX21	DSP	CCDC137			EXOSC2	KPNB1			ILF2	CEBPZ	HNRNPF
DDX5	EFTUD2	CDC5L			EXOSC3	MATR3			IRF2BP1	CHD4	HNRNPL
DGCR8	EIF3B	CEBPZ			EXOSC4	PRPF19			MORC2	CHTOP	KHSRP
DHX15	EIF3L	CHD4			EXOSC6	RBMX			MTHFD1	CMAS	KRT14
DHX30	ELAVL1	CHTOP			EXOSC9	RUVBL1			NMNAT1	COX5A	KRT16
DHX9	FLG2	CMAS			GNL3	RUVBL2			PARP1	CPVL	KRT2
DIMT1	FMR1	CMSS1			GRWD1	SF3B1			PHF6	DAP3	KRT5
DNAJA1	FUS	COX5A			GTPBP4	TARDBP			PKM	DDX10	KRT6A
DNAJB1	GEMIN7	CPVL			H1FX	TCP1			PRPF6	DDX18	KRT74
DROSHA	HNRNPA1	DAP3			H3F3C	TUBB4A			RAB1C	DDX24	LUC7L2
EBNA1BP2	HNRNPA2B1	DDX10			HIST1H1C	XRCC6			RAB7A	DDX27	PABPC4
EFTUD2	HNRNPD	DDX18			HIST1H2BJ				RANGAP1	DDX31	PPP2R1A
EIF2S1	HNRNPF	DDX21			IGF2BP1				RAVER1	DDX47	PRDX1
EIF2S3	HNRNPL	DDX24			ILF3				RBM39	DDX50	PRPF31
EIF6	HNRNPU	DDX27			LUC7L				RFC2	DDX51	PRPS2
EXOSC10	HNRNPUL1	DDX31			LYAR				SMC3	DDX52	PTBP1
EXOSC2	IGF2BP3	DDX41			MINA				SRP68	DDX54	RAB10
EXOSC3	IRS4	DDX47			MMTAG2				TRIM28	DDX55	RBM14
EXOSC4	KHSRP	DDX50			MYBBP1A				UBC	DDX56	RBM17
EXOSC6	KPNB1	DDX51			NIFK				XPO1	DHX37	RBM25
EXOSC9	KRT14	DDX52			NOP2				ZC3HAV1	DKC1	RBM4
FBL	KRT16	DDX54			NPM1					DUSP11	SF3A1
FMR1	KRT2	DDX55			PURA					EPB41L5	SF3B3
GNL3	KRT5	DDX56			RBM28					EXOSC1	SFPQ
GRWD1	KRT6A	DGCR8			RBM34					EXOSC5	THOC2
GTF3C3	KRT74	DHX30			RPF2					EXOSC7	TRIM27
GTPBP4	LUC7L2	DHX37			RSBN1L					EXOSC8	TUBA1A
H1FX	MATR3	DIMT1			RSL1D1					FBLL1	YTHDF2
H3F3C	NCL	DKC1			SDAD1					FTSJ3	YWHAZ
HIST1H1C	PABPC4	DROSHA			SRP14					FXR2
HIST1H2BJ	PPP2R1A	DUSP11			SRP72					FYTTD1
HIST1H2BK	PRDX1	EBNA1BP2			SRP9					G3BP1
HNRNPR	PRPF19	EIF2S3			SSB					G3BP2
HNRNPU	PRPF31	EIF6			STAU1					GAR1
HNRNPUL1	PRPS2	EPB41L5			TRMT1L					GATAD2A
IGF2BP1	PTBP1	EXOSC1			UPF3B					GEMIN4
IGF2BP3	RAB10	EXOSC10			XRN2					GLTSCR2
ILF2	RBM14	EXOSC2								GNL2
ILF3	RBM17	EXOSC3								GNL3L
IRF2BP1	RBM25	EXOSC4								GPATCH4
IRS4	RBM4	EXOSC5								GRN
KPNB1	RBMX	EXOSC6								GTF3C1
LUC7L	RUVBL1	EXOSC7								GTF3C2
LYAR	RUVBL2	EXOSC8								GTPBP10
MATR3	SERBP1	EXOSC9								H2AFY
MINA	SF3A1	FBLL1								HEATR1
MMTAG2	SF3B1	FTSJ3								HERC5
MORC2	SF3B3	FXR2								IMP4
MTHFD1	SFPQ	FYTTD1								KARS
MYBBP1A	SNRPA	G3BP1								KIAA0020
NCL	SRPK1	G3BP2								KPNA6
NIFK	SRSF6	GAR1								KRR1
NMNAT1	SYNCRIP	GATAD2A								LARP1
NOP2	TARDBP	GEMIN4								LLPH
NPM1	TCP1	GLTSCR2								MAGED1
PARP1	THOC2	GNL2								MAGED2
PHF6	TRIM27	GNL3								MAK16
PKM	TUBA1A	GNL3L								MOV10
PRPF19	TUBB2B	GPATCH4								MPHOSPH6
PRPF6	TUBB4A	GRN								MRPL11
PURA	XRCC6	GRWD1								MRPS17
RAB1C	YBX1	GTF3C1								MRPS18B
RAB7A	YBX3	GTF3C2								MRPS22
RANGAP1	YTHDF2	GTPBP10								MRPS23
RAVER1	YWHAZ	GTPBP4								MRPS27
RBM28		H1FX								MRPS9
RBM34		H2AFY								MRTO4
RBM39		H3F3C								MSI2
RBMX		HEATR1								NAT10
RFC2		HERC5								NIP7
RPF2		HIST1H1C								NKAPL
RSBN1L		HIST1H2BJ								NKRF
RSL1D1		HNRNPA1								NOC2L
RUVBL1		HNRNPA2B1								NOC3L
RUVBL2		IGF2BP1								NOL11
SDAD1		IGF2BP3								NOL6
SERBP1		ILF3								NOM1
SF3B1		IMP4								NOP14
SMC3		KARS								NOP16
SNRPA		KIAA0020								NOP56
SRP14		KPNA6								NOP9
SRP68		KRR1								NSA2
SRP72		LARP1								NSUN2
SRP9		LLPH								NVL
SRPK1		LUC7L								PAK1IP1
SRSF6		LYAR								PAPD5
SSB		MAGED1								PBRM1
STAU1		MAGED2								PDCD11
TARDBP		MAK16								PES1
TCP1		MINA								PEX10
TRIM28		MMTAG2								POLR1A
TRMT1L		MOV10								POLR1B
TUBB4A		MPHOSPH6								POLR2E
UBC		MRPS17								POLRMT
UPF3B		MRPS18B								POP1
XPO1		MRPS22								PPAN
XRCC6		MRPS23								PRPF4
XRN2		MRPS27								PRPF4B
YBX1		MRPS9								PWP1
YBX3		MRTO4								PWP2
ZC3HAV1		MSI2								PYCR1
		MYBBP1A								RAB11A
		NAT10								RBM26
		NCL								RBMX2
		NIFK								RCL1
		NIP7								RIF1
		NKAPL								RPA2
		NKRF								RPF1
		NOC2L								RPP30
		NOC3L								RRP12
		NOL11								RRP15
		NOL6								RRP1B
		NOM1								RRP7A
		NOP14								RRP8
		NOP16								RRP9
		NOP2								RRS1
		NOP56								SAMD4B
		NOP9								SCAF4
		NPM1								SEC61A1
		NSA2								SF3A3
		NSUN2								SF3B4
		NVL								SKIV2L2
		PAK1IP1								SLFN11
		PAPD5								SLIT2
		PBRM1								SON
		PDCD11								SPATA5
		PES1								SRPK2
		PEX10								SRSF1
		POLR1A								SRSF11
		POLR1B								SRSF2
		POLR2E								SRSF5
		POLRMT								STRBP
		POP1								SURF6
		PPAN								TBL3
		PRPF4								TCOF1
		PRPF4B								TEX10
		PURA								TFB1M
		PWP1								TRIP11
		PWP2								TRIP12
		PYCR1								TSR1
		RAB11A								U2AF2
		RBM26								URB1
		RBM28								URB2
		RBM34								UTP14A
		RBMX2								UTP18
		RCL1								UTP20
		RIF1								UTP3
		RPA2								WDR12
		RPF1								WDR3
		RPF2								ZFR
		RPP30								ZNF326
		RRP1								ZNF768
		RRP12
		RRP15
		RRP1B
		RRP7A
		RRP8
		RRP9
		RRS1
		RSBN1L
		RSL1D1
		SAMD4B
		SCAF4
		SDAD1
		SEC61A1
		SERBP1
		SF3A3
		SF3B4
		SKIV2L2
		SLFN11
		SLIT2
		SNRPA
		SON
		SPATA5
		SRP14
		SRP72
		SRP9
		SRPK1
		SRPK2
		SRSF1
		SRSF11
		SRSF2
		SRSF5
		SRSF6
		SSB
		STAU1
		STRBP
		SURF6
		SYNCRIP
		TBL3
		TCOF1
		TEX10
		TFB1M
		TRIP11
		TRIP12
		TRMT1L
		TSR1
		TUBB2B
		U2AF2
		UPF3B
		URB1
		URB2
		UTP14A
		UTP18
		UTP20
		UTP3
		WDR12
		WDR3
		XRN2
		YBX1
		YBX3
		ZFR
		ZNF326
		ZNF768
		MRPL11
